# Supplementary material for: Integrated Analysis of Glutathione Metabolic Pathway in Pancreatic Cancer
Source: Front Cell Dev Biol. 2022 Jun 3;10:896136. doi: 10.3389/fcell.2022.896136 (PMC9204196; doi:10.3389/fcell.2022.896136)
Supplement: Supplementary file 1 [file Table1.xlsx]

## Sheet: Sheet1
Table S1：Metabolic enzyme genes
ID	Description
AADAT	aminoadipate aminotransferase
ACY1	aminoacylase 1
CCDC102B	coiled-coil domain containing 102B
ACY3	aminoacylase 3
ADI1	acireductone dioxygenase 1
AGPS	alkylglycerone phosphate synthase
ETNPPL	ethanolamine-phosphate phospho-lyase
PHYKPL	5-phosphohydroxy-L-lysine phospho-lyase
ASNS	asparagine synthetase (glutamine-hydrolyzing)
ASNSD1	asparagine synthetase domain containing 1
ASPA	aspartoacylase
ASPG	asparaginase
ASRGL1	asparaginase like 1
CRYM	crystallin mu
DAO	D-amino-acid oxidase
DDO	D-aspartate oxidase
GCAT	glycine C-acetyltransferase
GCDH	glutaryl-CoA dehydrogenase
GPT	glutamic--pyruvic transaminase
GPT2	glutamic--pyruvic transaminase 2
ILVBL	ilvB acetolactate synthase like
PCBD1	pterin-4 alpha-carbinolamine dehydratase 1
PCBD2	pterin-4 alpha-carbinolamine dehydratase 2
SCCPDH	saccharopine dehydrogenase (putative)
SCLY	selenocysteine lyase
SDS	serine dehydratase
SDSL	serine dehydratase like
SEPHS1	selenophosphate synthetase 1
SEPHS2	selenophosphate synthetase 2
THNSL1	threonine synthase like 1
THNSL2	threonine synthase like 2
TMLHE	trimethyllysine hydroxylase, epsilon
CHI3L1	chitinase 3 like 1
CHI3L2	chitinase 3 like 2
CHID1	chitinase domain containing 1
CHIT1	chitinase 1
CMAS	cytidine monophosphate N-acetylneuraminic acid synthetase
GFPT1	glutamine--fructose-6-phosphate transaminase 1
GFPT2	glutamine-fructose-6-phosphate transaminase 2
GNE	glucosamine (UDP-N-acetyl)-2-epimerase/N-acetylmannosamine kinase
GNPDA1	glucosamine-6-phosphate deaminase 1
GNPDA2	glucosamine-6-phosphate deaminase 2
GNPNAT1	glucosamine-phosphate N-acetyltransferase 1
GNPTAB	N-acetylglucosamine-1-phosphate transferase alpha and beta subunits
GNPTG	N-acetylglucosamine-1-phosphate transferase gamma subunit
NAGK	N-acetylglucosamine kinase
NANP	N-acetylneuraminic acid phosphatase
NANS	N-acetylneuraminate synthase
NPL	N-acetylneuraminate pyruvate lyase
PGM3	phosphoglucomutase 3
RENBP	renin binding protein
UAP1	UDP-N-acetylglucosamine pyrophosphorylase 1
UAP1L1	UDP-N-acetylglucosamine pyrophosphorylase 1 like 1
LDHA	lactate dehydrogenase A
LDHAL6A	lactate dehydrogenase A like 6A
LDHAL6B	lactate dehydrogenase A like 6B
LDHB	lactate dehydrogenase B
LDHD	lactate dehydrogenase D
ATP13A1	ATPase 13A1
ATP13A2	ATPase 13A2
ATP13A3	ATPase 13A3
ATP13A4	ATPase 13A4
ATP13A5	ATPase 13A5
MMAB	methylmalonic aciduria (cobalamin deficiency) cblB type
MMACHC	methylmalonic aciduria (cobalamin deficiency) cblC type, with homocystinuria
MMADHC	methylmalonic aciduria and homocystinuria, cblD type
MTRR	5-methyltetrahydrofolate-homocysteine methyltransferase reductase
BCAT1	branched chain amino acid transaminase 1
BCAT2	branched chain amino acid transaminase 2
BCKDHA	branched chain keto acid dehydrogenase E1, alpha polypeptide
BCKDHB	branched chain keto acid dehydrogenase E1, beta polypeptide
DBT	dihydrolipoamide branched chain transacylase E2
HIBADH	3-hydroxyisobutyrate dehydrogenase
HIBCH	3-hydroxyisobutyryl-CoA hydrolase
IVD	isovaleryl-CoA dehydrogenase
MCCC1	methylcrotonoyl-CoA carboxylase 1
MCCC2	methylcrotonoyl-CoA carboxylase 2
GCH1	GTP cyclohydrolase 1
PTS	6-pyruvoyltetrahydropterin synthase
QDPR	quinoid dihydropteridine reductase
SPR	sepiapterin reductase (7,8-dihydrobiopterin:NADP+ oxidoreductase)
BAAT	bile acid-CoA:amino acid N-acyltransferase
CYP27A1	cytochrome P450 family 27 subfamily A member 1
CYP7A1	cytochrome P450 family 7 subfamily A member 1
CYP7B1	cytochrome P450 family 7 subfamily B member 1
CYP8B1	cytochrome P450 family 8 subfamily B member 1
HSD3B7	hydroxy-delta-5-steroid dehydrogenase, 3 beta- and steroid delta-isomerase 7
FBP1	fructose-bisphosphatase 1
G6PC2	glucose-6-phosphatase catalytic subunit 2
G6PC3	glucose-6-phosphatase catalytic subunit 3
GBE1	glucan (1,4-alpha-), branching enzyme 1
GYG1	glycogenin 1
GYG2	glycogenin 2
GYS1	glycogen synthase 1
GYS2	glycogen synthase 2
PCK1	phosphoenolpyruvate carboxykinase 1
PCK2	phosphoenolpyruvate carboxykinase 2, mitochondrial
UGP2	UDP-glucose pyrophosphorylase 2
CYP51A1	cytochrome P450 family 51 subfamily A member 1
DHCR24	24-dehydrocholesterol reductase
DHCR7	7-dehydrocholesterol reductase
EBP	emopamil binding protein (sterol isomerase)
EBPL	emopamil binding protein like
FDFT1	farnesyl-diphosphate farnesyltransferase 1
FDPS	farnesyl diphosphate synthase
HSD17B7	hydroxysteroid 17-beta dehydrogenase 7
LBR	lamin B receptor
LCAT	lecithin-cholesterol acyltransferase
LSS	lanosterol synthase (2,3-oxidosqualene-lanosterol cyclase)
NSDHL	NAD(P) dependent steroid dehydrogenase-like
MSMO1	methylsterol monooxygenase 1
SC5D	sterol-C5-desaturase
SQLE	squalene epoxidase
TM7SF2	transmembrane 7 superfamily member 2
AACS	acetoacetyl-CoA synthetase
ACOT1	acyl-CoA thioesterase 1
ACOT11	acyl-CoA thioesterase 11
ACOT12	acyl-CoA thioesterase 12
ACOT2	acyl-CoA thioesterase 2
ACOT4	acyl-CoA thioesterase 4
ACOT6	acyl-CoA thioesterase 6
ACOT7	acyl-CoA thioesterase 7
ACOT8	acyl-CoA thioesterase 8
ACOT9	acyl-CoA thioesterase 9
COASY	Coenzyme A synthase
PANK1	pantothenate kinase 1
PANK2	pantothenate kinase 2
PANK3	pantothenate kinase 3
PANK4	pantothenate kinase 4
PPCDC	phosphopantothenoylcysteine decarboxylase
PPCS	phosphopantothenoylcysteine synthetase
AHCY	adenosylhomocysteinase
AHCYL1	adenosylhomocysteinase like 1
AHCYL2	adenosylhomocysteinase like 2
BBOX1	gamma-butyrobetaine hydroxylase 1
BTD	biotinidase
CEL	carboxyl ester lipase
CRAT	carnitine O-acetyltransferase
CUBN	cubilin
CYP24A1	cytochrome P450 family 24 subfamily A member 1
CYP27B1	cytochrome P450 family 27 subfamily B member 1
FLAD1	flavin adenine dinucleotide synthetase 1
FOLH1	folate hydrolase (prostate-specific membrane antigen) 1
GPHN	gephyrin
HLCS	holocarboxylase synthetase
MOCOS	molybdenum cofactor sulfurase
MOCS1	molybdenum cofactor synthesis 1
MOCS2	molybdenum cofactor synthesis 2
MOCS3	molybdenum cofactor synthesis 3
NAGS	N-acetylglutamate synthase
RFK	riboflavin kinase
THTPA	thiamine triphosphatase
TPK1	thiamin pyrophosphokinase 1
VKORC1	vitamin K epoxide reductase complex subunit 1
VKORC1L1	vitamin K epoxide reductase complex subunit 1 like 1
MT-ND1	NA
MT-ND2	NA
MT-ND3	NA
MT-ND4	NA
MT-ND4L	NA
MT-ND5	NA
MT-ND6	NA
NDUFA1	NADH:ubiquinone oxidoreductase subunit A1
NDUFA10	NADH:ubiquinone oxidoreductase subunit A10
NDUFA11	NADH:ubiquinone oxidoreductase subunit A11
NDUFA12	NADH:ubiquinone oxidoreductase subunit A12
NDUFA13	NADH:ubiquinone oxidoreductase subunit A13
NDUFA2	NADH:ubiquinone oxidoreductase subunit A2
NDUFA3	NADH:ubiquinone oxidoreductase subunit A3
NDUFA4	NDUFA4, mitochondrial complex associated
NDUFA4L2	NDUFA4, mitochondrial complex associated like 2
NDUFA5	NADH:ubiquinone oxidoreductase subunit A5
NDUFA6	NADH:ubiquinone oxidoreductase subunit A6
NDUFA8	NADH:ubiquinone oxidoreductase subunit A8
NDUFA9	NADH:ubiquinone oxidoreductase subunit A9
NDUFAB1	NADH:ubiquinone oxidoreductase subunit AB1
NDUFAF1	NADH:ubiquinone oxidoreductase complex assembly factor 1
NDUFAF2	NADH:ubiquinone oxidoreductase complex assembly factor 2
NDUFB1	NADH:ubiquinone oxidoreductase subunit B1
NDUFB10	NADH:ubiquinone oxidoreductase subunit B10
NDUFB11	NADH:ubiquinone oxidoreductase subunit B11
NDUFB2	NADH:ubiquinone oxidoreductase subunit B2
NDUFB3	NADH:ubiquinone oxidoreductase subunit B3
NDUFB4	NADH:ubiquinone oxidoreductase subunit B4
NDUFB5	NADH:ubiquinone oxidoreductase subunit B5
NDUFB6	NADH:ubiquinone oxidoreductase subunit B6
NDUFB7	NADH:ubiquinone oxidoreductase subunit B7
NDUFB9	NADH:ubiquinone oxidoreductase subunit B9
NDUFC1	NADH:ubiquinone oxidoreductase subunit C1
NDUFC2	NADH:ubiquinone oxidoreductase subunit C2
NDUFS1	NADH:ubiquinone oxidoreductase core subunit S1
NDUFS2	NADH:ubiquinone oxidoreductase core subunit S2
NDUFS3	NADH:ubiquinone oxidoreductase core subunit S3
NDUFS4	NADH:ubiquinone oxidoreductase subunit S4
NDUFS5	NADH:ubiquinone oxidoreductase subunit S5
NDUFS6	NADH:ubiquinone oxidoreductase subunit S6
NDUFS7	NADH:ubiquinone oxidoreductase core subunit S7
NDUFS8	NADH:ubiquinone oxidoreductase core subunit S8
NDUFV1	NADH:ubiquinone oxidoreductase core subunit V1
NDUFV2	NADH:ubiquinone oxidoreductase core subunit V2
NDUFV3	NADH:ubiquinone oxidoreductase subunit V3
SDHA	succinate dehydrogenase complex flavoprotein subunit A
SDHB	succinate dehydrogenase complex iron sulfur subunit B
SDHC	succinate dehydrogenase complex subunit C
CYC1	cytochrome c1
CYCS	cytochrome c, somatic
MT-CYB	NA
UQCR10	ubiquinol-cytochrome c reductase, complex III subunit X
UQCRB	ubiquinol-cytochrome c reductase binding protein
UQCRC1	ubiquinol-cytochrome c reductase core protein I
UQCRC2	ubiquinol-cytochrome c reductase core protein II
UQCRFS1	ubiquinol-cytochrome c reductase, Rieske iron-sulfur polypeptide 1
UQCRH	ubiquinol-cytochrome c reductase hinge protein
UQCRQ	ubiquinol-cytochrome c reductase complex III subunit VII
COX10	COX10 heme A:farnesyltransferase cytochrome c oxidase assembly factor
COX11	COX11 cytochrome c oxidase copper chaperone
COX15	COX15 cytochrome c oxidase assembly homolog
COX16	COX16 cytochrome c oxidase assembly homolog
COX17	COX17 cytochrome c oxidase copper chaperone
COX18	COX18 cytochrome c oxidase assembly factor
COX19	COX19 cytochrome c oxidase assembly factor
MT-CO3	NA
COX4I1	cytochrome c oxidase subunit 4I1
COX4I2	cytochrome c oxidase subunit 4I2
COX5A	cytochrome c oxidase subunit 5A
COX5B	cytochrome c oxidase subunit 5B
COX6A1	cytochrome c oxidase subunit 6A1
COX6A2	cytochrome c oxidase subunit 6A2
COX6B1	cytochrome c oxidase subunit 6B1
COX6B2	cytochrome c oxidase subunit 6B2
COX6C	cytochrome c oxidase subunit 6C
COX7A1	cytochrome c oxidase subunit 7A1
COX7A2	cytochrome c oxidase subunit 7A2
COX7A2L	cytochrome c oxidase subunit 7A2 like
COX7B	cytochrome c oxidase subunit 7B
COX7C	cytochrome c oxidase subunit 7C
COX8A	cytochrome c oxidase subunit 8A
CKB	creatine kinase B
CKM	creatine kinase, M-type
CKMT1B	creatine kinase, mitochondrial 1B
CKMT2	creatine kinase, mitochondrial 2
GAMT	guanidinoacetate N-methyltransferase
GATM	glycine amidinotransferase
ADO	2-aminoethanethiol dioxygenase
CBS	cystathionine-beta-synthase
CDO1	cysteine dioxygenase type 1
CSAD	cysteine sulfinic acid decarboxylase
CTH	cystathionine gamma-lyase
NFS1	NFS1 cysteine desulfurase
PCYOX1	prenylcysteine oxidase 1
PCYOX1L	prenylcysteine oxidase 1 like
SUOX	sulfite oxidase
NCEH1	neutral cholesterol ester hydrolase 1
AKR7L	aldo-keto reductase family 7 like (gene/pseudogene)
BCHE	butyrylcholinesterase
CAT	catalase
CES1	carboxylesterase 1
CES2	carboxylesterase 2
CES3	carboxylesterase 3
CES5A	carboxylesterase 5A
DHDH	dihydrodiol dehydrogenase
DPEP1	dipeptidase 1 (renal)
DPEP2	dipeptidase 2
DPEP3	dipeptidase 3
EPHX1	epoxide hydrolase 1
EPHX2	epoxide hydrolase 2
FMO1	flavin containing monooxygenase 1
FMO2	flavin containing monooxygenase 2
FMO3	flavin containing monooxygenase 3
FMO4	flavin containing monooxygenase 4
FMO5	flavin containing monooxygenase 5
SOD1	superoxide dismutase 1, soluble
SOD2	superoxide dismutase 2, mitochondrial
SOD3	superoxide dismutase 3, extracellular
TPMT	thiopurine S-methyltransferase
UGT3A2	UDP glycosyltransferase family 3 member A2
ACAA1	acetyl-CoA acyltransferase 1
ACAA2	acetyl-CoA acyltransferase 2
ACACA	acetyl-CoA carboxylase alpha
ACACB	acetyl-CoA carboxylase beta
ACAD10	acyl-CoA dehydrogenase family member 10
ACAD11	acyl-CoA dehydrogenase family member 11
ACAD8	acyl-CoA dehydrogenase family member 8
ACAD9	acyl-CoA dehydrogenase family member 9
ACADL	acyl-CoA dehydrogenase, long chain
ACADM	acyl-CoA dehydrogenase, C-4 to C-12 straight chain
ACADS	acyl-CoA dehydrogenase, C-2 to C-3 short chain
ACADSB	acyl-CoA dehydrogenase, short/branched chain
ACADVL	acyl-CoA dehydrogenase, very long chain
ACAT1	acetyl-CoA acetyltransferase 1
ACAT2	acetyl-CoA acetyltransferase 2
ACBD3	acyl-CoA binding domain containing 3
ACBD4	acyl-CoA binding domain containing 4
ACBD5	acyl-CoA binding domain containing 5
ACBD6	acyl-CoA binding domain containing 6
ACBD7	acyl-CoA binding domain containing 7
ACOX1	acyl-CoA oxidase 1
ACOX2	acyl-CoA oxidase 2
ACOX3	acyl-CoA oxidase 3, pristanoyl
ACOXL	acyl-CoA oxidase-like
ACSBG1	acyl-CoA synthetase bubblegum family member 1
ACSBG2	acyl-CoA synthetase bubblegum family member 2
ACSF2	acyl-CoA synthetase family member 2
ACSF3	acyl-CoA synthetase family member 3
ACSL1	acyl-CoA synthetase long-chain family member 1
ACSL3	acyl-CoA synthetase long-chain family member 3
ACSL4	acyl-CoA synthetase long-chain family member 4
ACSL5	acyl-CoA synthetase long-chain family member 5
ACSL6	acyl-CoA synthetase long-chain family member 6
ACSM1	acyl-CoA synthetase medium-chain family member 1
ACSM3	acyl-CoA synthetase medium-chain family member 3
ACSM5	acyl-CoA synthetase medium-chain family member 5
ACSS1	acyl-CoA synthetase short-chain family member 1
ACSS2	acyl-CoA synthetase short-chain family member 2
ACSS3	acyl-CoA synthetase short-chain family member 3
CLYBL	citrate lyase beta like
CPT1A	carnitine palmitoyltransferase 1A
CPT1B	carnitine palmitoyltransferase 1B
CPT1C	carnitine palmitoyltransferase 1C
CPT2	carnitine palmitoyltransferase 2
CYP4A11	cytochrome P450 family 4 subfamily A member 11
CYP4B1	cytochrome P450 family 4 subfamily B member 1
CYP4F11	cytochrome P450 family 4 subfamily F member 11
CYP4F12	cytochrome P450 family 4 subfamily F member 12
CYP4F2	cytochrome P450 family 4 subfamily F member 2
CYP4F22	cytochrome P450 family 4 subfamily F member 22
CYP4F3	cytochrome P450 family 4 subfamily F member 3
CYP4V2	cytochrome P450 family 4 subfamily V member 2
CYP4X1	cytochrome P450 family 4 subfamily X member 1
ECI1	enoyl-CoA delta isomerase 1
DECR1	2,4-dienoyl-CoA reductase 1, mitochondrial
DECR2	2,4-dienoyl-CoA reductase 2, peroxisomal
DGAT1	diacylglycerol O-acyltransferase 1
DGAT2	diacylglycerol O-acyltransferase 2
ECH1	enoyl-CoA hydratase 1, peroxisomal
ECHDC1	ethylmalonyl-CoA decarboxylase 1
ECHDC2	enoyl-CoA hydratase domain containing 2
ECHDC3	enoyl-CoA hydratase domain containing 3
ECHS1	enoyl-CoA hydratase, short chain, 1, mitochondrial
EHHADH	enoyl-CoA, hydratase/3-hydroxyacyl CoA dehydrogenase
ELOVL1	ELOVL fatty acid elongase 1
ELOVL2	ELOVL fatty acid elongase 2
ELOVL3	ELOVL fatty acid elongase 3
ELOVL4	ELOVL fatty acid elongase 4
ELOVL5	ELOVL fatty acid elongase 5
ELOVL6	ELOVL fatty acid elongase 6
ELOVL7	ELOVL fatty acid elongase 7
ETFA	electron transfer flavoprotein alpha subunit
ETFB	electron transfer flavoprotein beta subunit
ETFDH	electron transfer flavoprotein dehydrogenase
FA2H	fatty acid 2-hydroxylase
FAAH	fatty acid amide hydrolase
FAAH2	fatty acid amide hydrolase 2
FADS1	fatty acid desaturase 1
FADS2	fatty acid desaturase 2
FADS3	fatty acid desaturase 3
FAR1	fatty acyl-CoA reductase 1
FAR2	fatty acyl-CoA reductase 2
FASN	fatty acid synthase
TECR	trans-2,3-enoyl-CoA reductase
HACL1	2-hydroxyacyl-CoA lyase 1
HADH	hydroxyacyl-CoA dehydrogenase
HADHA	hydroxyacyl-CoA dehydrogenase/3-ketoacyl-CoA thiolase/enoyl-CoA hydratase (trifunctional protein), alpha subunit
HADHB	hydroxyacyl-CoA dehydrogenase/3-ketoacyl-CoA thiolase/enoyl-CoA hydratase (trifunctional protein), beta subunit
LIPC	lipase C, hepatic type
LIPG	lipase G, endothelial type
LIPH	lipase H
LIPJ	lipase family member J
LPL	lipoprotein lipase
MCAT	malonyl-CoA-acyl carrier protein transacylase
MECR	mitochondrial trans-2-enoyl-CoA reductase
MGLL	monoglyceride lipase
MLYCD	malonyl-CoA decarboxylase
MTTP	microsomal triglyceride transfer protein
OLAH	oleoyl-ACP hydrolase
OXSM	3-oxoacyl-ACP synthase, mitochondrial
ECI2	enoyl-CoA delta isomerase 2
PECR	peroxisomal trans-2-enoyl-CoA reductase
PHYH	phytanoyl-CoA 2-hydroxylase
PHYHD1	phytanoyl-CoA dioxygenase domain containing 1
PNPLA1	patatin like phospholipase domain containing 1
PNPLA2	patatin like phospholipase domain containing 2
PNPLA3	patatin like phospholipase domain containing 3
PNPLA4	patatin like phospholipase domain containing 4
PNPLA5	patatin like phospholipase domain containing 5
PNPLA6	patatin like phospholipase domain containing 6
PNPLA7	patatin like phospholipase domain containing 7
PNPLA8	patatin like phospholipase domain containing 8
SCD	stearoyl-CoA desaturase
SCD5	stearoyl-CoA desaturase 5
SCP2	sterol carrier protein 2
SDR39U1	short chain dehydrogenase/reductase family 39U member 1
SDR9C7	short chain dehydrogenase/reductase family 9C, member 7
DHFR	dihydrofolate reductase
FPGS	folylpolyglutamate synthase
MTHFD1	methylenetetrahydrofolate dehydrogenase, cyclohydrolase and formyltetrahydrofolate synthetase 1
MTHFD1L	methylenetetrahydrofolate dehydrogenase (NADP+ dependent) 1-like
MTHFD2	methylenetetrahydrofolate dehydrogenase (NADP+ dependent) 2, methenyltetrahydrofolate cyclohydrolase
MTHFD2L	methylenetetrahydrofolate dehydrogenase (NADP+ dependent) 2-like
MTHFR	methylenetetrahydrofolate reductase (NAD(P)H)
MTHFS	5,10-methenyltetrahydrofolate synthetase (5-formyltetrahydrofolate cyclo-ligase)
MTHFSD	methenyltetrahydrofolate synthetase domain containing
SHMT1	serine hydroxymethyltransferase 1
SHMT2	serine hydroxymethyltransferase 2
ALDH18A1	aldehyde dehydrogenase 18 family member A1
ALDH5A1	aldehyde dehydrogenase 5 family member A1
GAD1	glutamate decarboxylase 1
GAD2	glutamate decarboxylase 2
GLS	glutaminase
GLS2	glutaminase 2
GLUD1	glutamate dehydrogenase 1
GLUD2	glutamate dehydrogenase 2
GLUL	glutamate-ammonia ligase
OAT	ornithine aminotransferase
GCLC	glutamate-cysteine ligase catalytic subunit
GCLM	glutamate-cysteine ligase modifier subunit
GPX1	glutathione peroxidase 1
GPX2	glutathione peroxidase 2
GPX3	glutathione peroxidase 3
GPX4	glutathione peroxidase 4
GPX7	glutathione peroxidase 7
GPX8	glutathione peroxidase 8 (putative)
GSR	glutathione reductase
GSS	glutathione synthetase
GSTA4	glutathione S-transferase alpha 4
GSTCD	glutathione S-transferase C-terminal domain containing
GSTK1	glutathione S-transferase kappa 1
GSTM1	glutathione S-transferase mu 1
GSTM2	glutathione S-transferase mu 2 (muscle)
GSTM3	glutathione S-transferase mu 3 (brain)
GSTM4	glutathione S-transferase mu 4
GSTM5	glutathione S-transferase mu 5
GSTO1	glutathione S-transferase omega 1
GSTO2	glutathione S-transferase omega 2
GSTP1	glutathione S-transferase pi 1
GSTT1	glutathione S-transferase theta 1
GSTT2	glutathione S-transferase theta 2 (gene/pseudogene)
HAGH	hydroxyacylglutathione hydrolase
HAGHL	hydroxyacylglutathione hydrolase-like
MGST1	microsomal glutathione S-transferase 1
MGST2	microsomal glutathione S-transferase 2
MGST3	microsomal glutathione S-transferase 3
A4GALT	alpha 1,4-galactosyltransferase
ABO	ABO blood group (transferase A, alpha 1-3-N-acetylgalactosaminyltransferase; transferase B, alpha 1-3-galactosyltransferase)
ALG1	ALG1, chitobiosyldiphosphodolichol beta-mannosyltransferase
ALG10	ALG10, alpha-1,2-glucosyltransferase
ALG10B	ALG10B, alpha-1,2-glucosyltransferase
ALG11	ALG11, alpha-1,2-mannosyltransferase
ALG12	ALG12, alpha-1,6-mannosyltransferase
ALG13	ALG13, UDP-N-acetylglucosaminyltransferase subunit
ALG14	ALG14, UDP-N-acetylglucosaminyltransferase subunit
ALG2	ALG2, alpha-1,3/1,6-mannosyltransferase
ALG3	ALG3, alpha-1,3- mannosyltransferase
ALG5	ALG5, dolichyl-phosphate beta-glucosyltransferase
ALG6	ALG6, alpha-1,3-glucosyltransferase
ALG8	ALG8, alpha-1,3-glucosyltransferase
B3GALNT1	beta-1,3-N-acetylgalactosaminyltransferase 1 (globoside blood group)
B3GALNT2	beta-1,3-N-acetylgalactosaminyltransferase 2
B3GALT1	beta-1,3-galactosyltransferase 1
B3GALT2	beta-1,3-galactosyltransferase 2
B3GALT4	beta-1,3-galactosyltransferase 4
B3GALT5	beta-1,3-galactosyltransferase 5
B3GALT6	beta-1,3-galactosyltransferase 6
B3GAT1	beta-1,3-glucuronyltransferase 1
B3GAT2	beta-1,3-glucuronyltransferase 2
B3GAT3	beta-1,3-glucuronyltransferase 3
B3GNT2	UDP-GlcNAc:betaGal beta-1,3-N-acetylglucosaminyltransferase 2
B3GNT4	UDP-GlcNAc:betaGal beta-1,3-N-acetylglucosaminyltransferase 4
B3GNT5	UDP-GlcNAc:betaGal beta-1,3-N-acetylglucosaminyltransferase 5
B3GNT7	UDP-GlcNAc:betaGal beta-1,3-N-acetylglucosaminyltransferase 7
B3GNT8	UDP-GlcNAc:betaGal beta-1,3-N-acetylglucosaminyltransferase 8
B3GNT9	UDP-GlcNAc:betaGal beta-1,3-N-acetylglucosaminyltransferase 9
B3GNTL1	UDP-GlcNAc:betaGal beta-1,3-N-acetylglucosaminyltransferase-like 1
B4GALNT1	beta-1,4-N-acetyl-galactosaminyltransferase 1
B4GALNT3	beta-1,4-N-acetyl-galactosaminyltransferase 3
B4GALNT4	beta-1,4-N-acetyl-galactosaminyltransferase 4
B4GALT1	beta-1,4-galactosyltransferase 1
B4GALT2	beta-1,4-galactosyltransferase 2
B4GALT3	beta-1,4-galactosyltransferase 3
B4GALT4	beta-1,4-galactosyltransferase 4
B4GALT5	beta-1,4-galactosyltransferase 5
B4GALT6	beta-1,4-galactosyltransferase 6
B4GALT7	beta-1,4-galactosyltransferase 7
C1GALT1	core 1 synthase, glycoprotein-N-acetylgalactosamine 3-beta-galactosyltransferase 1
CTBS	chitobiase
DAD1	defender against cell death 1
DDOST	dolichyl-diphosphooligosaccharide--protein glycosyltransferase non-catalytic subunit
DHDDS	dehydrodolichyl diphosphate synthase subunit
DOLK	dolichol kinase
DOLPP1	dolichyldiphosphatase 1
DPAGT1	dolichyl-phosphate N-acetylglucosaminephosphotransferase 1
FN3K	fructosamine 3 kinase
FN3KRP	fructosamine 3 kinase related protein
FUT1	fucosyltransferase 1 (H blood group)
FUT10	fucosyltransferase 10
FUT11	fucosyltransferase 11
FUT2	fucosyltransferase 2
FUT3	fucosyltransferase 3 (Lewis blood group)
FUT4	fucosyltransferase 4
FUT5	fucosyltransferase 5
FUT7	fucosyltransferase 7
FUT8	fucosyltransferase 8
FUT9	fucosyltransferase 9
GALE	UDP-galactose-4-epimerase
GALNT1	polypeptide N-acetylgalactosaminyltransferase 1
GALNT10	polypeptide N-acetylgalactosaminyltransferase 10
GALNT11	polypeptide N-acetylgalactosaminyltransferase 11
GALNT12	polypeptide N-acetylgalactosaminyltransferase 12
GALNT13	polypeptide N-acetylgalactosaminyltransferase 13
GALNT14	polypeptide N-acetylgalactosaminyltransferase 14
GALNT2	polypeptide N-acetylgalactosaminyltransferase 2
GALNT3	polypeptide N-acetylgalactosaminyltransferase 3
GALNT4	polypeptide N-acetylgalactosaminyltransferase 4
GALNT5	polypeptide N-acetylgalactosaminyltransferase 5
GALNT6	polypeptide N-acetylgalactosaminyltransferase 6
GALNT7	polypeptide N-acetylgalactosaminyltransferase 7
GALNT8	polypeptide N-acetylgalactosaminyltransferase 8
GALNT9	polypeptide N-acetylgalactosaminyltransferase 9
GALNT16	polypeptide N-acetylgalactosaminyltransferase 16
GALNT15	polypeptide N-acetylgalactosaminyltransferase 15
GALNT18	polypeptide N-acetylgalactosaminyltransferase 18
GALNTL5	polypeptide N-acetylgalactosaminyltransferase-like 5
GALNTL6	polypeptide N-acetylgalactosaminyltransferase-like 6
GANAB	glucosidase II alpha subunit
GANC	glucosidase alpha, neutral C
GBA	glucosylceramidase beta
GBA2	glucosylceramidase beta 2
GBGT1	globoside alpha-1,3-N-acetylgalactosaminyltransferase 1
GCNT1	glucosaminyl (N-acetyl) transferase 1, core 2
GCNT2	glucosaminyl (N-acetyl) transferase 2, I-branching enzyme (I blood group)
GCNT4	glucosaminyl (N-acetyl) transferase 4, core 2
MOGS	mannosyl-oligosaccharide glucosidase
GLT1D1	glycosyltransferase 1 domain containing 1
COLGALT1	collagen beta(1-O)galactosyltransferase 1
COLGALT2	collagen beta(1-O)galactosyltransferase 2
GLT8D1	glycosyltransferase 8 domain containing 1
GLT8D2	glycosyltransferase 8 domain containing 2
GXYLT1	glucoside xylosyltransferase 1
GXYLT2	glucoside xylosyltransferase 2
GTDC1	glycosyltransferase like domain containing 1
HAS1	hyaluronan synthase 1
HAS2	hyaluronan synthase 2
HAS3	hyaluronan synthase 3
LCLAT1	lysocardiolipin acyltransferase 1
MFNG	MFNG O-fucosylpeptide 3-beta-N-acetylglucosaminyltransferase
MGAT1	mannosyl (alpha-1,3-)-glycoprotein beta-1,2-N-acetylglucosaminyltransferase
MGAT2	mannosyl (alpha-1,6-)-glycoprotein beta-1,2-N-acetylglucosaminyltransferase
MGAT3	mannosyl (beta-1,4-)-glycoprotein beta-1,4-N-acetylglucosaminyltransferase
MGAT4A	mannosyl (alpha-1,3-)-glycoprotein beta-1,4-N-acetylglucosaminyltransferase, isozyme A
MGAT4B	mannosyl (alpha-1,3-)-glycoprotein beta-1,4-N-acetylglucosaminyltransferase, isozyme B
MGAT4C	MGAT4 family member C
MGAT5	mannosyl (alpha-1,6-)-glycoprotein beta-1,6-N-acetyl-glucosaminyltransferase
MGAT5B	mannosyl (alpha-1,6-)-glycoprotein beta-1,6-N-acetyl-glucosaminyltransferase, isozyme B
NAGA	alpha-N-acetylgalactosaminidase
NAGPA	N-acetylglucosamine-1-phosphodiester alpha-N-acetylglucosaminidase
POFUT1	protein O-fucosyltransferase 1
POFUT2	protein O-fucosyltransferase 2
POMGNT1	protein O-linked mannose N-acetylglucosaminyltransferase 1 (beta 1,2-)
POMT1	protein O-mannosyltransferase 1
POMT2	protein O-mannosyltransferase 2
ST3GAL1	ST3 beta-galactoside alpha-2,3-sialyltransferase 1
ST3GAL2	ST3 beta-galactoside alpha-2,3-sialyltransferase 2
ST3GAL3	ST3 beta-galactoside alpha-2,3-sialyltransferase 3
ST3GAL4	ST3 beta-galactoside alpha-2,3-sialyltransferase 4
ST3GAL5	ST3 beta-galactoside alpha-2,3-sialyltransferase 5
ST3GAL6	ST3 beta-galactoside alpha-2,3-sialyltransferase 6
ST6GAL1	ST6 beta-galactoside alpha-2,6-sialyltransferase 1
ST6GAL2	ST6 beta-galactoside alpha-2,6-sialyltransferase 2
ST6GALNAC1	ST6 N-acetylgalactosaminide alpha-2,6-sialyltransferase 1
ST6GALNAC2	ST6 N-acetylgalactosaminide alpha-2,6-sialyltransferase 2
ST6GALNAC3	ST6 N-acetylgalactosaminide alpha-2,6-sialyltransferase 3
ST6GALNAC4	ST6 N-acetylgalactosaminide alpha-2,6-sialyltransferase 4
ST6GALNAC5	ST6 N-acetylgalactosaminide alpha-2,6-sialyltransferase 5
ST6GALNAC6	ST6 N-acetylgalactosaminide alpha-2,6-sialyltransferase 6
ST8SIA1	ST8 alpha-N-acetyl-neuraminide alpha-2,8-sialyltransferase 1
ST8SIA2	ST8 alpha-N-acetyl-neuraminide alpha-2,8-sialyltransferase 2
ST8SIA3	ST8 alpha-N-acetyl-neuraminide alpha-2,8-sialyltransferase 3
ST8SIA4	ST8 alpha-N-acetyl-neuraminide alpha-2,8-sialyltransferase 4
ST8SIA5	ST8 alpha-N-acetyl-neuraminide alpha-2,8-sialyltransferase 5
ST8SIA6	ST8 alpha-N-acetyl-neuraminide alpha-2,8-sialyltransferase 6
XYLT1	xylosyltransferase 1
XYLT2	xylosyltransferase 2
DPM1	dolichyl-phosphate mannosyltransferase polypeptide 1, catalytic subunit
DPM2	dolichyl-phosphate mannosyltransferase polypeptide 2, regulatory subunit
DPM3	dolichyl-phosphate mannosyltransferase subunit 3
GPLD1	glycosylphosphatidylinositol specific phospholipase D1
PIGA	phosphatidylinositol glycan anchor biosynthesis class A
PIGB	phosphatidylinositol glycan anchor biosynthesis class B
PIGC	phosphatidylinositol glycan anchor biosynthesis class C
PIGF	phosphatidylinositol glycan anchor biosynthesis class F
PIGG	phosphatidylinositol glycan anchor biosynthesis class G
PIGH	phosphatidylinositol glycan anchor biosynthesis class H
PIGK	phosphatidylinositol glycan anchor biosynthesis class K
PIGL	phosphatidylinositol glycan anchor biosynthesis class L
PIGM	phosphatidylinositol glycan anchor biosynthesis class M
PIGN	phosphatidylinositol glycan anchor biosynthesis class N
PIGO	phosphatidylinositol glycan anchor biosynthesis class O
PIGP	phosphatidylinositol glycan anchor biosynthesis class P
PIGQ	phosphatidylinositol glycan anchor biosynthesis class Q
PIGS	phosphatidylinositol glycan anchor biosynthesis class S
PIGT	phosphatidylinositol glycan anchor biosynthesis class T
PIGU	phosphatidylinositol glycan anchor biosynthesis class U
PIGV	phosphatidylinositol glycan anchor biosynthesis class V
PIGW	phosphatidylinositol glycan anchor biosynthesis class W
PIGX	phosphatidylinositol glycan anchor biosynthesis class X
PIGZ	phosphatidylinositol glycan anchor biosynthesis class Z
AGA	aspartylglucosaminidase
EDEM1	ER degradation enhancing alpha-mannosidase like protein 1
EDEM2	ER degradation enhancing alpha-mannosidase like protein 2
EDEM3	ER degradation enhancing alpha-mannosidase like protein 3
ENGASE	endo-beta-N-acetylglucosaminidase
FUCA1	fucosidase, alpha-L- 1, tissue
FUCA2	fucosidase, alpha-L- 2, plasma
GALNS	galactosamine (N-acetyl)-6-sulfatase
GLA	galactosidase alpha
GLB1	galactosidase beta 1
GLB1L	galactosidase beta 1 like
GLB1L2	galactosidase beta 1 like 2
GLB1L3	galactosidase beta 1 like 3
GNS	glucosamine (N-acetyl)-6-sulfatase
GUSB	glucuronidase beta
HEXA	hexosaminidase subunit alpha
HEXB	hexosaminidase subunit beta
HYAL1	hyaluronoglucosaminidase 1
HYAL2	hyaluronoglucosaminidase 2
HYAL3	hyaluronoglucosaminidase 3
IDUA	iduronidase, alpha-L-
LYG1	lysozyme g1
LYZ	lysozyme
MAN1A1	mannosidase alpha class 1A member 1
MAN1A2	mannosidase alpha class 1A member 2
MAN1B1	mannosidase alpha class 1B member 1
MAN1C1	mannosidase alpha class 1C member 1
MAN2A1	mannosidase alpha class 2A member 1
MAN2A2	mannosidase alpha class 2A member 2
MAN2B1	mannosidase alpha class 2B member 1
MAN2B2	mannosidase alpha class 2B member 2
MAN2C1	mannosidase alpha class 2C member 1
MANBA	mannosidase beta
MANBAL	mannosidase beta like
MANEA	mannosidase endo-alpha
MANEAL	mannosidase endo-alpha like
NAGLU	N-acetyl-alpha-glucosaminidase
NEU1	neuraminidase 1 (lysosomal sialidase)
NEU3	neuraminidase 3, membrane sialidase
NEU4	neuraminidase 4 (sialidase)
CHPF	chondroitin polymerizing factor
CHPF2	chondroitin polymerizing factor 2
CHST1	carbohydrate sulfotransferase 1
CHST10	carbohydrate sulfotransferase 10
CHST11	carbohydrate (chondroitin 4) sulfotransferase 11
CHST12	carbohydrate (chondroitin 4) sulfotransferase 12
CHST13	carbohydrate sulfotransferase 13
CHST14	carbohydrate sulfotransferase 14
CHST2	carbohydrate sulfotransferase 2
CHST3	carbohydrate sulfotransferase 3
CHST4	carbohydrate sulfotransferase 4
CHST5	carbohydrate sulfotransferase 5
CHST6	carbohydrate sulfotransferase 6
CHST7	carbohydrate sulfotransferase 7
CHST8	carbohydrate sulfotransferase 8
CHST9	carbohydrate sulfotransferase 9
CHSY1	chondroitin sulfate synthase 1
CHSY3	chondroitin sulfate synthase 3
CSGALNACT1	chondroitin sulfate N-acetylgalactosaminyltransferase 1
CSGALNACT2	chondroitin sulfate N-acetylgalactosaminyltransferase 2
GAL3ST1	galactose-3-O-sulfotransferase 1
GAL3ST2	galactose-3-O-sulfotransferase 2
GAL3ST3	galactose-3-O-sulfotransferase 3
GAL3ST4	galactose-3-O-sulfotransferase 4
SGSH	N-sulfoglucosamine sulfohydrolase
SULF1	sulfatase 1
SULF2	sulfatase 2
UST	uronyl 2-sulfotransferase
AMT	aminomethyltransferase
BHMT	betaine--homocysteine S-methyltransferase
BHMT2	betaine--homocysteine S-methyltransferase 2
DMGDH	dimethylglycine dehydrogenase
GCSH	glycine cleavage system protein H
GLDC	glycine decarboxylase
SARDH	sarcosine dehydrogenase
ADPGK	ADP dependent glucokinase
ALDOA	aldolase, fructose-bisphosphate A
ALDOB	aldolase, fructose-bisphosphate B
ALDOC	aldolase, fructose-bisphosphate C
BPGM	bisphosphoglycerate mutase
DLAT	dihydrolipoamide S-acetyltransferase
ENO1	enolase 1
ENO2	enolase 2
ENO3	enolase 3
GAPDH	glyceraldehyde-3-phosphate dehydrogenase
GCK	glucokinase
GPI	glucose-6-phosphate isomerase
HK1	hexokinase 1
HK2	hexokinase 2
HK3	hexokinase 3
HKDC1	hexokinase domain containing 1
PDHA1	pyruvate dehydrogenase (lipoamide) alpha 1
PDHB	pyruvate dehydrogenase (lipoamide) beta
PDK1	pyruvate dehydrogenase kinase 1
PDK2	pyruvate dehydrogenase kinase 2
PDK3	pyruvate dehydrogenase kinase 3
PDK4	pyruvate dehydrogenase kinase 4
PDHX	pyruvate dehydrogenase complex component X
PFKFB1	6-phosphofructo-2-kinase/fructose-2,6-biphosphatase 1
PFKFB2	6-phosphofructo-2-kinase/fructose-2,6-biphosphatase 2
PFKFB3	6-phosphofructo-2-kinase/fructose-2,6-biphosphatase 3
PFKFB4	6-phosphofructo-2-kinase/fructose-2,6-biphosphatase 4
PFKL	phosphofructokinase, liver type
PFKM	phosphofructokinase, muscle
PFKP	phosphofructokinase, platelet
PGAM1	phosphoglycerate mutase 1
PGAM2	phosphoglycerate mutase 2
PGAM5	PGAM family member 5, mitochondrial serine/threonine protein phosphatase
PGK1	phosphoglycerate kinase 1
PGM1	phosphoglucomutase 1
PGM2	phosphoglucomutase 2
PGM2L1	phosphoglucomutase 2 like 1
PGM5	phosphoglucomutase 5
PKLR	pyruvate kinase, liver and RBC
PKM	pyruvate kinase, muscle
TPI1	triosephosphate isomerase 1
GLO1	glyoxalase I
GLOD4	glyoxalase domain containing 4
HAO2	hydroxyacid oxidase 2
EXT1	exostosin glycosyltransferase 1
EXT2	exostosin glycosyltransferase 2
EXTL1	exostosin like glycosyltransferase 1
EXTL2	exostosin like glycosyltransferase 2
EXTL3	exostosin like glycosyltransferase 3
GLCE	glucuronic acid epimerase
HGSNAT	heparan-alpha-glucosaminide N-acetyltransferase
HPSE	heparanase
HPSE2	heparanase 2 (inactive)
HS2ST1	heparan sulfate 2-O-sulfotransferase 1
HS3ST1	heparan sulfate-glucosamine 3-sulfotransferase 1
HS3ST2	heparan sulfate-glucosamine 3-sulfotransferase 2
HS3ST3A1	heparan sulfate-glucosamine 3-sulfotransferase 3A1
HS3ST3B1	heparan sulfate-glucosamine 3-sulfotransferase 3B1
HS3ST4	heparan sulfate-glucosamine 3-sulfotransferase 4
HS3ST5	heparan sulfate-glucosamine 3-sulfotransferase 5
HS6ST1	heparan sulfate 6-O-sulfotransferase 1
HS6ST2	heparan sulfate 6-O-sulfotransferase 2
HS6ST3	heparan sulfate 6-O-sulfotransferase 3
NDST1	N-deacetylase/N-sulfotransferase 1
NDST2	N-deacetylase/N-sulfotransferase 2
NDST3	N-deacetylase/N-sulfotransferase 3
NDST4	N-deacetylase/N-sulfotransferase 4
AMDHD1	amidohydrolase domain containing 1
AMDHD2	amidohydrolase domain containing 2
FTCD	formimidoyltransferase cyclodeaminase
HAL	histidine ammonia-lyase
HDC	histidine decarboxylase
HNMT	histamine N-methyltransferase
UROC1	urocanate hydratase 1
AANAT	aralkylamine N-acetyltransferase
ACE2	angiotensin I converting enzyme 2
ALOX12	arachidonate 12-lipoxygenase, 12S type
ALOX12B	arachidonate 12-lipoxygenase, 12R type
ALOX15	arachidonate 15-lipoxygenase
ALOX15B	arachidonate 15-lipoxygenase, type B
ALOX5	arachidonate 5-lipoxygenase
ALOX5AP	arachidonate 5-lipoxygenase activating protein
ALOXE3	arachidonate lipoxygenase 3
KDM1B	lysine demethylase 1B
KDM1A	lysine demethylase 1A
ASMT	acetylserotonin O-methyltransferase
ASMTL	acetylserotonin O-methyltransferase-like
CYP20A1	cytochrome P450 family 20 subfamily A member 1
DIO1	deiodinase, iodothyronine type I
DIO2	deiodinase, iodothyronine, type II
DIO3	deiodinase, iodothyronine, type III
HPGD	hydroxyprostaglandin dehydrogenase 15-(NAD)
LNPEP	leucyl/cystinyl aminopeptidase
LTA4H	leukotriene A4 hydrolase
LTC4S	leukotriene C4 synthase
MME	membrane metallo-endopeptidase
MMEL1	membrane metallo-endopeptidase-like 1
HPGDS	hematopoietic prostaglandin D synthase
PTGDS	prostaglandin D2 synthase
PTGES	prostaglandin E synthase
PTGES2	prostaglandin E synthase 2
PTGES3	prostaglandin E synthase 3
PTGIS	prostaglandin I2 (prostacyclin) synthase
PTGR1	prostaglandin reductase 1
PTGR2	prostaglandin reductase 2
PTGS1	prostaglandin-endoperoxide synthase 1
PTGS2	prostaglandin-endoperoxide synthase 2
TBXAS1	thromboxane A synthase 1
TPO	thyroid peroxidase
CDIPT	CDP-diacylglycerol--inositol 3-phosphatidyltransferase
FIG4	FIG4 phosphoinositide 5-phosphatase
IMPA1	inositol monophosphatase 1
IMPA2	inositol monophosphatase 2
INPP1	inositol polyphosphate-1-phosphatase
INPP4A	inositol polyphosphate-4-phosphatase type I A
INPP4B	inositol polyphosphate-4-phosphatase type II B
INPP5A	inositol polyphosphate-5-phosphatase A
INPP5B	inositol polyphosphate-5-phosphatase B
INPP5D	inositol polyphosphate-5-phosphatase D
INPP5E	inositol polyphosphate-5-phosphatase E
INPP5F	inositol polyphosphate-5-phosphatase F
INPP5J	inositol polyphosphate-5-phosphatase J
INPP5K	inositol polyphosphate-5-phosphatase K
INPPL1	inositol polyphosphate phosphatase like 1
IP6K1	inositol hexakisphosphate kinase 1
IP6K2	inositol hexakisphosphate kinase 2
IP6K3	inositol hexakisphosphate kinase 3
IPMK	inositol polyphosphate multikinase
IPPK	inositol-pentakisphosphate 2-kinase
ISYNA1	inositol-3-phosphate synthase 1
ITPK1	inositol-tetrakisphosphate 1-kinase
ITPKA	inositol-trisphosphate 3-kinase A
ITPKB	inositol-trisphosphate 3-kinase B
ITPKC	inositol-trisphosphate 3-kinase C
MINPP1	multiple inositol-polyphosphate phosphatase 1
PGAP1	post-GPI attachment to proteins 1
PI4K2B	phosphatidylinositol 4-kinase type 2 beta
PI4KA	phosphatidylinositol 4-kinase alpha
PI4KB	phosphatidylinositol 4-kinase beta
PIK3C2A	phosphatidylinositol-4-phosphate 3-kinase catalytic subunit type 2 alpha
PIK3C2B	phosphatidylinositol-4-phosphate 3-kinase catalytic subunit type 2 beta
PIK3C2G	phosphatidylinositol-4-phosphate 3-kinase catalytic subunit type 2 gamma
PIK3C3	phosphatidylinositol 3-kinase catalytic subunit type 3
PIK3CA	phosphatidylinositol-4,5-bisphosphate 3-kinase catalytic subunit alpha
PIK3CB	phosphatidylinositol-4,5-bisphosphate 3-kinase catalytic subunit beta
PIK3CD	phosphatidylinositol-4,5-bisphosphate 3-kinase catalytic subunit delta
PIK3CG	phosphatidylinositol-4,5-bisphosphate 3-kinase catalytic subunit gamma
PIK3R1	phosphoinositide-3-kinase regulatory subunit 1
PIK3R3	phosphoinositide-3-kinase regulatory subunit 3
PIK3R4	phosphoinositide-3-kinase regulatory subunit 4
PIK3R5	phosphoinositide-3-kinase regulatory subunit 5
PIK3R6	phosphoinositide-3-kinase regulatory subunit 6
PIP4K2A	phosphatidylinositol-5-phosphate 4-kinase type 2 alpha
PIP4K2B	phosphatidylinositol-5-phosphate 4-kinase type 2 beta
PIP4K2C	phosphatidylinositol-5-phosphate 4-kinase type 2 gamma
PIP5K1A	phosphatidylinositol-4-phosphate 5-kinase type 1 alpha
PIP5K1B	phosphatidylinositol-4-phosphate 5-kinase type 1 beta
PIP5K1C	phosphatidylinositol-4-phosphate 5-kinase type 1 gamma
PIKFYVE	phosphoinositide kinase, FYVE-type zinc finger containing
PIP5KL1	phosphatidylinositol-4-phosphate 5-kinase like 1
PTEN	phosphatase and tensin homolog
SYNJ1	synaptojanin 1
SYNJ2	synaptojanin 2
BDH1	3-hydroxybutyrate dehydrogenase, type 1
BDH2	3-hydroxybutyrate dehydrogenase, type 2
OXCT1	3-oxoacid CoA-transferase 1
OXCT2	3-oxoacid CoA-transferase 2
ACLY	ATP citrate lyase
ACO1	aconitase 1
ACO2	aconitase 2
CS	citrate synthase
D2HGDH	D-2-hydroxyglutarate dehydrogenase
FH	fumarate hydratase
HCCS	holocytochrome c synthase
IDH1	isocitrate dehydrogenase (NADP(+)) 1, cytosolic
IDH2	isocitrate dehydrogenase (NADP(+)) 2, mitochondrial
IDH3A	isocitrate dehydrogenase 3 (NAD(+)) alpha
IDH3B	isocitrate dehydrogenase 3 (NAD(+)) beta
IDH3G	isocitrate dehydrogenase 3 (NAD(+)) gamma
L2HGDH	L-2-hydroxyglutarate dehydrogenase
MDH1	malate dehydrogenase 1
MDH1B	malate dehydrogenase 1B
MDH2	malate dehydrogenase 2
ME1	malic enzyme 1
ME2	malic enzyme 2
ME3	malic enzyme 3
OGDH	oxoglutarate dehydrogenase
OGDHL	oxoglutarate dehydrogenase-like
PC	pyruvate carboxylase
SUCLA2	succinate-CoA ligase ADP-forming beta subunit
SUCLG1	succinate-CoA ligase alpha subunit
SUCLG2	succinate-CoA ligase GDP-forming beta subunit
AASDH	aminoadipate-semialdehyde dehydrogenase
AASDHPPT	aminoadipate-semialdehyde dehydrogenase-phosphopantetheinyl transferase
AASS	aminoadipate-semialdehyde synthase
PIPOX	pipecolic acid and sarcosine oxidase
AGPAT1	1-acylglycerol-3-phosphate O-acyltransferase 1
AGPAT2	1-acylglycerol-3-phosphate O-acyltransferase 2
AGPAT3	1-acylglycerol-3-phosphate O-acyltransferase 3
AGPAT4	1-acylglycerol-3-phosphate O-acyltransferase 4
AGPAT5	1-acylglycerol-3-phosphate O-acyltransferase 5
CDS1	CDP-diacylglycerol synthase 1
CDS2	CDP-diacylglycerol synthase 2
CEPT1	choline/ethanolamine phosphotransferase 1
CHKA	choline kinase alpha
CHPT1	choline phosphotransferase 1
CRLS1	cardiolipin synthase 1
CROT	carnitine O-octanoyltransferase
DAGLA	diacylglycerol lipase alpha
DAGLB	diacylglycerol lipase beta
DGKA	diacylglycerol kinase alpha
DGKB	diacylglycerol kinase beta
DGKD	diacylglycerol kinase delta
DGKE	diacylglycerol kinase epsilon
DGKG	diacylglycerol kinase gamma
DGKH	diacylglycerol kinase eta
DGKI	diacylglycerol kinase iota
DGKK	diacylglycerol kinase kappa
DGKQ	diacylglycerol kinase theta
DGKZ	diacylglycerol kinase zeta
ETNK1	ethanolamine kinase 1
ETNK2	ethanolamine kinase 2
GDE1	glycerophosphodiester phosphodiesterase 1
GK	glycerol kinase
GK5	glycerol kinase 5 (putative)
GNPAT	glyceronephosphate O-acyltransferase
GPAM	glycerol-3-phosphate acyltransferase, mitochondrial
GPD1	glycerol-3-phosphate dehydrogenase 1
GPD1L	glycerol-3-phosphate dehydrogenase 1-like
GPD2	glycerol-3-phosphate dehydrogenase 2
LPCAT1	lysophosphatidylcholine acyltransferase 1
LPCAT2	lysophosphatidylcholine acyltransferase 2
LPCAT3	lysophosphatidylcholine acyltransferase 3
LPCAT4	lysophosphatidylcholine acyltransferase 4
LPGAT1	lysophosphatidylglycerol acyltransferase 1
LPIN1	lipin 1
LPIN2	lipin 2
LPIN3	lipin 3
LYPLA1	lysophospholipase I
LYPLA2	lysophospholipase II
LYPLAL1	lysophospholipase like 1
MBOAT1	membrane bound O-acyltransferase domain containing 1
MBOAT2	membrane bound O-acyltransferase domain containing 2
MBOAT4	membrane bound O-acyltransferase domain containing 4
MBOAT7	membrane bound O-acyltransferase domain containing 7
NAPEPLD	N-acyl phosphatidylethanolamine phospholipase D
PCYT1A	phosphate cytidylyltransferase 1, choline, alpha
PCYT1B	phosphate cytidylyltransferase 1, choline, beta
PCYT2	phosphate cytidylyltransferase 2, ethanolamine
PEMT	phosphatidylethanolamine N-methyltransferase
PGS1	phosphatidylglycerophosphate synthase 1
PHOSPHO1	phosphoethanolamine/phosphocholine phosphatase
PISD	phosphatidylserine decarboxylase
PLA1A	phospholipase A1 member A
PLA2G12A	phospholipase A2 group XIIA
PLA2G15	phospholipase A2 group XV
PLA2G1B	phospholipase A2 group IB
PLA2G2A	phospholipase A2 group IIA
PLA2G2C	phospholipase A2 group IIC
PLA2G2D	phospholipase A2 group IID
PLA2G4A	phospholipase A2 group IVA
PLA2G4B	phospholipase A2 group IVB
PLA2G4C	phospholipase A2 group IVC
PLA2G5	phospholipase A2 group V
PLA2G6	phospholipase A2 group VI
PLA2G7	phospholipase A2 group VII
PLB1	phospholipase B1
PLCB1	phospholipase C beta 1
PLCB2	phospholipase C beta 2
PLCB3	phospholipase C beta 3
PLCB4	phospholipase C beta 4
PLCD1	phospholipase C delta 1
PLCD3	phospholipase C delta 3
PLCD4	phospholipase C delta 4
PLCE1	phospholipase C epsilon 1
PLCG1	phospholipase C gamma 1
PLCG2	phospholipase C gamma 2
PLCH1	phospholipase C eta 1
PLCH2	phospholipase C eta 2
PLCL1	phospholipase C like 1
PLCL2	phospholipase C like 2
PLCXD1	phosphatidylinositol specific phospholipase C X domain containing 1
PLCXD2	phosphatidylinositol specific phospholipase C X domain containing 2
PLCXD3	phosphatidylinositol specific phospholipase C X domain containing 3
PLD1	phospholipase D1
PLD2	phospholipase D2
PLD3	phospholipase D family member 3
PLD4	phospholipase D family member 4
PLD5	phospholipase D family member 5
PLD6	phospholipase D family member 6
PTDSS1	phosphatidylserine synthase 1
PTDSS2	phosphatidylserine synthase 2
MAT1A	methionine adenosyltransferase 1A
MAT2A	methionine adenosyltransferase 2A
MAT2B	methionine adenosyltransferase 2B
MSRA	methionine sulfoxide reductase A
MSRB2	methionine sulfoxide reductase B2
MSRB3	methionine sulfoxide reductase B3
MTR	5-methyltetrahydrofolate-homocysteine methyltransferase
MSRB1	methionine sulfoxide reductase B1
HMGCR	3-hydroxy-3-methylglutaryl-CoA reductase
HMGCS1	3-hydroxy-3-methylglutaryl-CoA synthase 1
IDI1	isopentenyl-diphosphate delta isomerase 1
MVD	mevalonate diphosphate decarboxylase
MVK	mevalonate kinase
PMVK	phosphomevalonate kinase
ABHD1	abhydrolase domain containing 1
ABHD10	abhydrolase domain containing 10
ABHD11	abhydrolase domain containing 11
ABHD12	abhydrolase domain containing 12
ABHD12B	abhydrolase domain containing 12B
ABHD13	abhydrolase domain containing 13
ABHD14A	abhydrolase domain containing 14A
ABHD14B	abhydrolase domain containing 14B
ABHD2	abhydrolase domain containing 2
ABHD3	abhydrolase domain containing 3
ABHD4	abhydrolase domain containing 4
ABHD5	abhydrolase domain containing 5
ABHD6	abhydrolase domain containing 6
EPHX4	epoxide hydrolase 4
ABHD8	abhydrolase domain containing 8
EPHX3	epoxide hydrolase 3
AOC1	amine oxidase, copper containing 1
ACYP1	acylphosphatase 1
ACYP2	acylphosphatase 2
ADH1B	alcohol dehydrogenase 1B (class I), beta polypeptide
ADH1C	alcohol dehydrogenase 1C (class I), gamma polypeptide
ADH5	alcohol dehydrogenase 5 (class III), chi polypeptide
ADHFE1	alcohol dehydrogenase, iron containing 1
AKR1A1	aldo-keto reductase family 1 member A1
AKR1B1	aldo-keto reductase family 1 member B
AKR1B10	aldo-keto reductase family 1 member B10
AKR1C1	aldo-keto reductase family 1 member C1
AKR1C2	aldo-keto reductase family 1, member C2
AKR1C3	aldo-keto reductase family 1, member C3
AKR1E2	aldo-keto reductase family 1 member E2
AKR7A2	aldo-keto reductase family 7 member A2
AKR7A3	aldo-keto reductase family 7 member A3
ALDH16A1	aldehyde dehydrogenase 16 family member A1
ALDH1A1	aldehyde dehydrogenase 1 family member A1
ALDH1A2	aldehyde dehydrogenase 1 family member A2
ALDH1A3	aldehyde dehydrogenase 1 family member A3
ALDH1B1	aldehyde dehydrogenase 1 family member B1
ALDH1L1	aldehyde dehydrogenase 1 family member L1
ALDH1L2	aldehyde dehydrogenase 1 family member L2
ALDH2	aldehyde dehydrogenase 2 family (mitochondrial)
ALDH3A1	aldehyde dehydrogenase 3 family member A1
ALDH3A2	aldehyde dehydrogenase 3 family member A2
ALDH3B1	aldehyde dehydrogenase 3 family member B1
ALDH6A1	aldehyde dehydrogenase 6 family member A1
ALDH7A1	aldehyde dehydrogenase 7 family member A1
ALDH8A1	aldehyde dehydrogenase 8 family member A1
ALDH9A1	aldehyde dehydrogenase 9 family member A1
AOC2	amine oxidase, copper containing 2
AOC3	amine oxidase, copper containing 3
ARSA	arylsulfatase A
ARSB	arylsulfatase B
ARSD	arylsulfatase D
ARSF	arylsulfatase F
ARSG	arylsulfatase G
ARSI	arylsulfatase family member I
ARSJ	arylsulfatase family member J
ARSK	arylsulfatase family member K
AUH	AU RNA binding protein/enoyl-CoA hydratase
CA1	carbonic anhydrase 1
CA10	carbonic anhydrase 10
CA11	carbonic anhydrase 11
CA12	carbonic anhydrase 12
CA13	carbonic anhydrase 13
CA14	carbonic anhydrase 14
CA2	carbonic anhydrase 2
CA3	carbonic anhydrase 3
CA4	carbonic anhydrase 4
CA5A	carbonic anhydrase 5A
CA5B	carbonic anhydrase 5B
CA7	carbonic anhydrase 7
CA8	carbonic anhydrase 8
CA9	carbonic anhydrase 9
CBR1	carbonyl reductase 1
CBR3	carbonyl reductase 3
CBR4	carbonyl reductase 4
DLD	dihydrolipoamide dehydrogenase
GGH	gamma-glutamyl hydrolase
GGT1	gamma-glutamyltransferase 1
GGT5	gamma-glutamyltransferase 5
GGT7	gamma-glutamyltransferase 7
GOT1	glutamic-oxaloacetic transaminase 1
GOT2	glutamic-oxaloacetic transaminase 2
GSTZ1	glutathione S-transferase zeta 1
HMGCL	3-hydroxymethyl-3-methylglutaryl-CoA lyase
HMGCLL1	3-hydroxymethyl-3-methylglutaryl-CoA lyase like 1
NAA35	N(alpha)-acetyltransferase 35, NatC auxiliary subunit
MAOA	monoamine oxidase A
MAOB	monoamine oxidase B
NAT1	N-acetyltransferase 1
NAT10	N-acetyltransferase 10
NAA40	N(alpha)-acetyltransferase 40, NatD catalytic subunit
NAA30	N(alpha)-acetyltransferase 30, NatC catalytic subunit
NAA50	N(alpha)-acetyltransferase 50, NatE catalytic subunit
NAT14	N-acetyltransferase 14 (putative)
NAT2	N-acetyltransferase 2
NAA20	N(alpha)-acetyltransferase 20, NatB catalytic subunit
NAT8	N-acetyltransferase 8 (putative)
NAT8L	N-acetyltransferase 8 like
NAT9	N-acetyltransferase 9 (putative)
POR	cytochrome p450 oxidoreductase
ZADH2	zinc binding alcohol dehydrogenase domain containing 2
BST1	bone marrow stromal cell antigen 1
NMRK1	nicotinamide riboside kinase 1
DUOX1	dual oxidase 1
DUOX2	dual oxidase 2
NADK	NAD kinase
NADSYN1	NAD synthetase 1
NMNAT1	nicotinamide nucleotide adenylyltransferase 1
NMNAT2	nicotinamide nucleotide adenylyltransferase 2
NMNAT3	nicotinamide nucleotide adenylyltransferase 3
NNMT	nicotinamide N-methyltransferase
NNT	nicotinamide nucleotide transhydrogenase
NOX1	NADPH oxidase 1
NOX4	NADPH oxidase 4
NOX5	NADPH oxidase, EF-hand calcium binding domain 5
NQO1	NAD(P)H quinone dehydrogenase 1
NQO2	NAD(P)H quinone dehydrogenase 2
QPRT	quinolinate phosphoribosyltransferase
ABAT	4-aminobutyrate aminotransferase
ACHE	acetylcholinesterase (Cartwright blood group)
CHDH	choline dehydrogenase
COMT	catechol-O-methyltransferase
COMTD1	catechol-O-methyltransferase domain containing 1
DBH	dopamine beta-hydroxylase
DDC	dopa decarboxylase
NAALAD2	N-acetylated alpha-linked acidic dipeptidase 2
NAALADL1	N-acetylated alpha-linked acidic dipeptidase-like 1
NAALADL2	N-acetylated alpha-linked acidic dipeptidase-like 2
PNMT	phenylethanolamine N-methyltransferase
SRR	serine racemase
TH	tyrosine hydroxylase
TPH1	tryptophan hydroxylase 1
TPH2	tryptophan hydroxylase 2
BPNT1	3'(2'), 5'-bisphosphate nucleotidase 1
CANT1	calcium activated nucleotidase 1
DCK	deoxycytidine kinase
ENPP1	ectonucleotide pyrophosphatase/phosphodiesterase 1
ENPP2	ectonucleotide pyrophosphatase/phosphodiesterase 2
ENPP3	ectonucleotide pyrophosphatase/phosphodiesterase 3
ENPP4	ectonucleotide pyrophosphatase/phosphodiesterase 4 (putative)
ENPP5	ectonucleotide pyrophosphatase/phosphodiesterase 5 (putative)
ENPP6	ectonucleotide pyrophosphatase/phosphodiesterase 6
ENTPD1	ectonucleoside triphosphate diphosphohydrolase 1
ENTPD2	ectonucleoside triphosphate diphosphohydrolase 2
ENTPD3	ectonucleoside triphosphate diphosphohydrolase 3
ENTPD4	ectonucleoside triphosphate diphosphohydrolase 4
ENTPD5	ectonucleoside triphosphate diphosphohydrolase 5
ENTPD6	ectonucleoside triphosphate diphosphohydrolase 6 (putative)
ENTPD7	ectonucleoside triphosphate diphosphohydrolase 7
ENTPD8	ectonucleoside triphosphate diphosphohydrolase 8
ITPA	inosine triphosphatase
NME1	NME/NM23 nucleoside diphosphate kinase 1
NME2	NME/NM23 nucleoside diphosphate kinase 2
NME3	NME/NM23 nucleoside diphosphate kinase 3
NME4	NME/NM23 nucleoside diphosphate kinase 4
NME5	NME/NM23 family member 5
NME6	NME/NM23 nucleoside diphosphate kinase 6
NME7	NME/NM23 family member 7
NT5C	5', 3'-nucleotidase, cytosolic
NT5C1A	5'-nucleotidase, cytosolic IA
NT5C2	5'-nucleotidase, cytosolic II
NT5C3A	5'-nucleotidase, cytosolic IIIA
NT5C3B	5'-nucleotidase, cytosolic IIIB
NT5DC1	5'-nucleotidase domain containing 1
NT5DC2	5'-nucleotidase domain containing 2
NT5DC3	5'-nucleotidase domain containing 3
NT5DC4	5'-nucleotidase domain containing 4
NT5E	5'-nucleotidase ecto
NT5M	5',3'-nucleotidase, mitochondrial
NUDT1	nudix hydrolase 1
NUDT10	nudix hydrolase 10
NUDT11	nudix hydrolase 11
NUDT12	nudix hydrolase 12
NUDT13	nudix hydrolase 13
NUDT14	nudix hydrolase 14
NUDT15	nudix hydrolase 15
NUDT16	nudix hydrolase 16
NUDT16L1	nudix hydrolase 16 like 1
NUDT17	nudix hydrolase 17
NUDT18	nudix hydrolase 18
NUDT19	nudix hydrolase 19
NUDT2	nudix hydrolase 2
NUDT21	nudix hydrolase 21
NUDT22	nudix hydrolase 22
NUDT3	nudix hydrolase 3
NUDT4	nudix hydrolase 4
NUDT5	nudix hydrolase 5
NUDT6	nudix hydrolase 6
NUDT7	nudix hydrolase 7
NUDT8	nudix hydrolase 8
NUDT9	nudix hydrolase 9
RRM1	ribonucleotide reductase catalytic subunit M1
RRM2	ribonucleotide reductase regulatory subunit M2
RRM2B	ribonucleotide reductase regulatory TP53 inducible subunit M2B
TGDS	TDP-glucose 4,6-dehydratase
UGDH	UDP-glucose 6-dehydrogenase
UXS1	UDP-glucuronate decarboxylase 1
AOAH	acyloxyacyl hydrolase
APEH	acylaminoacyl-peptide hydrolase
AS3MT	arsenite methyltransferase
BPHL	biphenyl hydrolase-like (serine hydrolase)
CMBL	carboxymethylenebutenolidase homolog
CNDP1	carnosine dipeptidase 1
CNDP2	CNDP dipeptidase 2 (metallopeptidase M20 family)
DDHD1	DDHD domain containing 1
DDHD2	DDHD domain containing 2
ENOPH1	enolase-phosphatase 1
ENOSF1	enolase superfamily member 1
EPX	eosinophil peroxidase
ESD	esterase D
FXN	frataxin
GDPD1	glycerophosphodiester phosphodiesterase domain containing 1
GDPD2	glycerophosphodiester phosphodiesterase domain containing 2
GDPD3	glycerophosphodiester phosphodiesterase domain containing 3
GDPD5	glycerophosphodiester phosphodiesterase domain containing 5
GLYATL1	glycine-N-acyltransferase like 1
GLYATL2	glycine-N-acyltransferase like 2
GNMT	glycine N-methyltransferase
PPIP5K2	diphosphoinositol pentakisphosphate kinase 2
PPIP5K1	diphosphoinositol pentakisphosphate kinase 1
IAH1	isoamyl acetate-hydrolyzing esterase 1 homolog
LIAS	lipoic acid synthetase
LIPT1	lipoyltransferase 1
MPO	myeloperoxidase
NIT1	nitrilase 1
NIT2	nitrilase family member 2
PAM	peptidylglycine alpha-amidating monooxygenase
PON1	paraoxonase 1
PON2	paraoxonase 2
PON3	paraoxonase 3
PPA1	pyrophosphatase (inorganic) 1
PPA2	pyrophosphatase (inorganic) 2
PTER	phosphotriesterase related
ACOT13	acyl-CoA thioesterase 13
THEM4	thioesterase superfamily member 4
UEVLD	UEV and lactate/malate dehyrogenase domains
WWOX	WW domain containing oxidoreductase
GLTP	glycolipid transfer protein
CTNS	cystinosin, lysosomal cystine transporter
FLVCR1	feline leukemia virus subgroup C cellular receptor 1
FLVCR2	feline leukemia virus subgroup C cellular receptor family member 2
SLC25A51	solute carrier family 25 member 51
SLC25A53	solute carrier family 25 member 53
MFSD1	major facilitator superfamily domain containing 1
MFSD10	major facilitator superfamily domain containing 10
MFSD11	major facilitator superfamily domain containing 11
MFSD2A	major facilitator superfamily domain containing 2A
MFSD3	major facilitator superfamily domain containing 3
MFSD5	major facilitator superfamily domain containing 5
MFSD8	major facilitator superfamily domain containing 8
MFSD9	major facilitator superfamily domain containing 9
SLC51A	solute carrier family 51 alpha subunit
SLC51B	solute carrier family 51 beta subunit
STRA6	stimulated by retinoic acid 6
TAP1	transporter 1, ATP binding cassette subfamily B member
TMCO3	transmembrane and coiled-coil domains 3
TMEM104	transmembrane protein 104
TPCN1	two pore segment channel 1
TPCN2	two pore segment channel 2
DERA	deoxyribose-phosphate aldolase
G6PD	glucose-6-phosphate dehydrogenase
PGD	phosphogluconate dehydrogenase
PGLS	6-phosphogluconolactonase
RPE	ribulose-5-phosphate-3-epimerase
RPIA	ribose 5-phosphate isomerase A
TALDO1	transaldolase 1
TKT	transketolase
TKTL1	transketolase like 1
TKTL2	transketolase like 2
DCT	dopachrome tautomerase
DDT	D-dopachrome tautomerase
TYRP1	tyrosinase related protein 1
AMACR	alpha-methylacyl-CoA racemase
AMD1	adenosylmethionine decarboxylase 1
MTAP	methylthioadenosine phosphorylase
ODC1	ornithine decarboxylase 1
PAOX	polyamine oxidase (exo-N4-amino)
SAT1	spermidine/spermine N1-acetyltransferase 1
SAT2	spermidine/spermine N1-acetyltransferase family member 2
SATL1	spermidine/spermine N1-acetyl transferase-like 1
SMOX	spermine oxidase
SMS	spermine synthase
SRM	spermidine synthase
ALAD	aminolevulinate dehydratase
ALAS1	5'-aminolevulinate synthase 1
ALAS2	5'-aminolevulinate synthase 2
BLVRA	biliverdin reductase A
BLVRB	biliverdin reductase B
CPOX	coproporphyrinogen oxidase
FECH	ferrochelatase
HMBS	hydroxymethylbilane synthase
HMOX1	heme oxygenase 1
HMOX2	heme oxygenase 2
PPOX	protoporphyrinogen oxidase
UROD	uroporphyrinogen decarboxylase
UROS	uroporphyrinogen III synthase
ALDH4A1	aldehyde dehydrogenase 4 family member A1
PRODH	proline dehydrogenase 1
PYCR1	pyrroline-5-carboxylate reductase 1
PYCR2	pyrroline-5-carboxylate reductase family member 2
MCEE	methylmalonyl-CoA epimerase
PCCA	propionyl-CoA carboxylase alpha subunit
PCCB	propionyl-CoA carboxylase beta subunit
MT-ATP6	NA
ATP6AP1	ATPase H+ transporting accessory protein 1
ATP6AP2	ATPase H+ transporting accessory protein 2
ATP6V0A1	ATPase H+ transporting V0 subunit a1
ATP6V0A2	ATPase H+ transporting V0 subunit a2
ATP6V0A4	ATPase H+ transporting V0 subunit a4
ATP6V0B	ATPase H+ transporting V0 subunit b
ATP6V0C	ATPase H+ transporting V0 subunit c
ATP6V0D1	ATPase H+ transporting V0 subunit d1
ATP6V0D2	ATPase H+ transporting V0 subunit d2
ATP6V0E1	ATPase H+ transporting V0 subunit e1
ATP6V0E2	ATPase H+ transporting V0 subunit e2
ATP6V1A	ATPase H+ transporting V1 subunit A
ATP6V1B1	ATPase H+ transporting V1 subunit B1
ATP6V1B2	ATPase H+ transporting V1 subunit B2
ATP6V1C1	ATPase H+ transporting V1 subunit C1
ATP6V1C2	ATPase H+ transporting V1 subunit C2
ATP6V1D	ATPase H+ transporting V1 subunit D
ATP6V1E1	ATPase H+ transporting V1 subunit E1
ATP6V1E2	ATPase H+ transporting V1 subunit E2
ATP6V1F	ATPase H+ transporting V1 subunit F
ATP6V1G1	ATPase H+ transporting V1 subunit G1
ATP6V1G2	ATPase H+ transporting V1 subunit G2
ATP6V1H	ATPase H+ transporting V1 subunit H
HVCN1	hydrogen voltage gated channel 1
TCIRG1	T-cell immune regulator 1, ATPase H+ transporting V0 subunit a3
UCP2	uncoupling protein 2
UCP3	uncoupling protein 3
ADA	adenosine deaminase
ADAD2	adenosine deaminase domain containing 2
ADAL	adenosine deaminase like
ADK	adenosine kinase
ADSL	adenylosuccinate lyase
AK1	adenylate kinase 1
AK2	adenylate kinase 2
AK3	adenylate kinase 3
AK4	adenylate kinase 4
AK5	adenylate kinase 5
AK7	adenylate kinase 7
AMPD2	adenosine monophosphate deaminase 2
AMPD3	adenosine monophosphate deaminase 3
APRT	adenine phosphoribosyltransferase
ATIC	5-aminoimidazole-4-carboxamide ribonucleotide formyltransferase/IMP cyclohydrolase
DGUOK	deoxyguanosine kinase
FHIT	fragile histidine triad
GART	phosphoribosylglycinamide formyltransferase, phosphoribosylglycinamide synthetase, phosphoribosylaminoimidazole synthetase
GDA	guanine deaminase
GMPR	guanosine monophosphate reductase
GMPR2	guanosine monophosphate reductase 2
GMPS	guanine monophosphate synthase
GUK1	guanylate kinase 1
HPRT1	hypoxanthine phosphoribosyltransferase 1
IMPDH1	inosine monophosphate dehydrogenase 1
IMPDH2	inosine monophosphate dehydrogenase 2
PNP	purine nucleoside phosphorylase
PAICS	phosphoribosylaminoimidazole carboxylase; phosphoribosylaminoimidazolesuccinocarboxamide synthase
PFAS	phosphoribosylformylglycinamidine synthase
PPAT	phosphoribosyl pyrophosphate amidotransferase
PRPS1	phosphoribosyl pyrophosphate synthetase 1
PRPS2	phosphoribosyl pyrophosphate synthetase 2
PRPSAP1	phosphoribosyl pyrophosphate synthetase-associated protein 1
PRPSAP2	phosphoribosyl pyrophosphate synthetase associated protein 2
CAD	carbamoyl-phosphate synthetase 2, aspartate transcarbamylase, and dihydroorotase
CDA	cytidine deaminase
CDADC1	cytidine and dCMP deaminase domain containing 1
CMPK1	cytidine/uridine monophosphate kinase 1
CTPS1	CTP synthase 1
CTPS2	CTP synthase 2
DCTD	dCMP deaminase
DHODH	dihydroorotate dehydrogenase (quinone)
DPYD	dihydropyrimidine dehydrogenase
DPYS	dihydropyrimidinase
DPYSL2	dihydropyrimidinase like 2
DPYSL3	dihydropyrimidinase like 3
DPYSL4	dihydropyrimidinase like 4
DPYSL5	dihydropyrimidinase like 5
DTYMK	deoxythymidylate kinase
DUT	deoxyuridine triphosphatase
TK1	thymidine kinase 1
TK2	thymidine kinase 2, mitochondrial
TYMP	thymidine phosphorylase
TYMS	thymidylate synthetase
UCK1	uridine-cytidine kinase 1
UCK2	uridine-cytidine kinase 2
UCKL1	uridine-cytidine kinase 1 like 1
UMPS	uridine monophosphate synthetase
UPB1	beta-ureidopropionase 1
UPP1	uridine phosphorylase 1
UPP2	uridine phosphorylase 2
UPRT	uracil phosphoribosyltransferase homolog
AOX1	aldehyde oxidase 1
DDAH1	dimethylarginine dimethylaminohydrolase 1
DDAH2	dimethylarginine dimethylaminohydrolase 2
NOS1	nitric oxide synthase 1
NOS2	nitric oxide synthase 2
NOS3	nitric oxide synthase 3
CP	ceruloplasmin (ferroxidase)
CRYZ	crystallin zeta
CRYZL1	crystallin zeta like 1
CYB561	cytochrome b561
CYB5A	cytochrome b5 type A
CYB5B	cytochrome b5 type B
CYB5D1	cytochrome b5 domain containing 1
CYB5D2	cytochrome b5 domain containing 2
CYB5R1	cytochrome b5 reductase 1
CYB5R2	cytochrome b5 reductase 2
CYB5R3	cytochrome b5 reductase 3
CYB5R4	cytochrome b5 reductase 4
CYB5RL	cytochrome b5 reductase like
CYBA	cytochrome b-245 alpha chain
CYB561A3	cytochrome b561 family member A3
CYBB	cytochrome b-245 beta chain
CYBRD1	cytochrome b reductase 1
DHRS1	dehydrogenase/reductase 1
DHRS11	dehydrogenase/reductase 11
DHRS12	dehydrogenase/reductase 12
DHRS13	dehydrogenase/reductase 13
DHRS2	dehydrogenase/reductase 2
DHRS3	dehydrogenase/reductase 3
DHRS4	dehydrogenase/reductase 4
DHRS4L2	dehydrogenase/reductase 4 like 2
DHRS7	dehydrogenase/reductase 7
DHRS7B	dehydrogenase/reductase 7B
DHRS9	dehydrogenase/reductase 9
DHRSX	dehydrogenase/reductase X-linked
DHTKD1	dehydrogenase E1 and transketolase domain containing 1
ENOX1	ecto-NOX disulfide-thiol exchanger 1
ENOX2	ecto-NOX disulfide-thiol exchanger 2
FDX1	ferredoxin 1
FDXR	ferredoxin reductase
FOXRED1	FAD dependent oxidoreductase domain containing 1
FOXRED2	FAD dependent oxidoreductase domain containing 2
FRRS1	ferric chelate reductase 1
GLRX	glutaredoxin
GLRX2	glutaredoxin 2
GLRX3	glutaredoxin 3
GLRX5	glutaredoxin 5
ISCA1	iron-sulfur cluster assembly 1
ISCA2	iron-sulfur cluster assembly 2
LPO	lactoperoxidase
MICAL1	microtubule associated monooxygenase, calponin and LIM domain containing 1
MICAL2	microtubule associated monooxygenase, calponin and LIM domain containing 2
MICAL3	microtubule associated monooxygenase, calponin and LIM domain containing 3
NDOR1	NADPH dependent diflavin oxidoreductase 1
NMRAL1	NmrA-like family domain containing 1
OGFOD1	2-oxoglutarate and iron dependent oxygenase domain containing 1
OGFOD2	2-oxoglutarate and iron dependent oxygenase domain containing 2
OXA1L	OXA1L, mitochondrial inner membrane protein
PRDX1	peroxiredoxin 1
PRDX2	peroxiredoxin 2
PRDX3	peroxiredoxin 3
PRDX4	peroxiredoxin 4
PRDX5	peroxiredoxin 5
PRDX6	peroxiredoxin 6
PYROXD1	pyridine nucleotide-disulphide oxidoreductase domain 1
TXNRD1	thioredoxin reductase 1
TXNRD2	thioredoxin reductase 2
TXNRD3	thioredoxin reductase 3
PHGDH	phosphoglycerate dehydrogenase
PSPH	phosphoserine phosphatase
ADCY1	adenylate cyclase 1
ADCY10	adenylate cyclase 10, soluble
ADCY2	adenylate cyclase 2
ADCY3	adenylate cyclase 3
ADCY4	adenylate cyclase 4
ADCY5	adenylate cyclase 5
ADCY6	adenylate cyclase 6
ADCY7	adenylate cyclase 7
ADCY8	adenylate cyclase 8
ADCY9	adenylate cyclase 9
AK8	adenylate kinase 8
CNP	2',3'-cyclic nucleotide 3' phosphodiesterase
GUCY1A2	guanylate cyclase 1 soluble subunit alpha 2
GUCY2D	guanylate cyclase 2D, retinal
NPR1	natriuretic peptide receptor 1
NPR2	natriuretic peptide receptor 2
NPR3	natriuretic peptide receptor 3
OAS1	2'-5'-oligoadenylate synthetase 1
OAS2	2'-5'-oligoadenylate synthetase 2
OAS3	2'-5'-oligoadenylate synthetase 3
OASL	2'-5'-oligoadenylate synthetase like
PDE10A	phosphodiesterase 10A
PDE11A	phosphodiesterase 11A
PDE12	phosphodiesterase 12
PDE1A	phosphodiesterase 1A
PDE1B	phosphodiesterase 1B
PDE1C	phosphodiesterase 1C
PDE2A	phosphodiesterase 2A
PDE3A	phosphodiesterase 3A
PDE3B	phosphodiesterase 3B
PDE4A	phosphodiesterase 4A
PDE4B	phosphodiesterase 4B
PDE4C	phosphodiesterase 4C
PDE4D	phosphodiesterase 4D
PDE5A	phosphodiesterase 5A
PDE6A	phosphodiesterase 6A
PDE6B	phosphodiesterase 6B
PDE6C	phosphodiesterase 6C
PDE6D	phosphodiesterase 6D
PDE6G	phosphodiesterase 6G
PDE6H	phosphodiesterase 6H
PDE7A	phosphodiesterase 7A
PDE7B	phosphodiesterase 7B
PDE8A	phosphodiesterase 8A
PDE8B	phosphodiesterase 8B
PDE9A	phosphodiesterase 9A
CERK	ceramide kinase
CERKL	ceramide kinase like
DEGS1	delta 4-desaturase, sphingolipid 1
DEGS2	delta 4-desaturase, sphingolipid 2
GALC	galactosylceramidase
CERS1	ceramide synthase 1
CERS2	ceramide synthase 2
CERS3	ceramide synthase 3
CERS4	ceramide synthase 4
CERS5	ceramide synthase 5
CERS6	ceramide synthase 6
SGMS1	sphingomyelin synthase 1
SGMS2	sphingomyelin synthase 2
SGPL1	sphingosine-1-phosphate lyase 1
SGPP1	sphingosine-1-phosphate phosphatase 1
SGPP2	sphingosine-1-phosphate phosphatase 2
SMPD1	sphingomyelin phosphodiesterase 1
SMPD2	sphingomyelin phosphodiesterase 2
SMPD3	sphingomyelin phosphodiesterase 3
SMPD4	sphingomyelin phosphodiesterase 4
SMPDL3A	sphingomyelin phosphodiesterase acid like 3A
SMPDL3B	sphingomyelin phosphodiesterase acid like 3B
SPHK1	sphingosine kinase 1
SPHK2	sphingosine kinase 2
SPTLC1	serine palmitoyltransferase long chain base subunit 1
SPTLC2	serine palmitoyltransferase long chain base subunit 2
SPTLC3	serine palmitoyltransferase long chain base subunit 3
UGCG	UDP-glucose ceramide glucosyltransferase
UGGT1	UDP-glucose glycoprotein glucosyltransferase 1
UGGT2	UDP-glucose glycoprotein glucosyltransferase 2
UGT8	UDP glycosyltransferase 8
ACER2	alkaline ceramidase 2
ACER3	alkaline ceramidase 3
ASAH1	N-acylsphingosine amidohydrolase 1
ASAH2	N-acylsphingosine amidohydrolase 2
ASAH2B	N-acylsphingosine amidohydrolase 2B
NAAA	N-acylethanolamine acid amidase
KDSR	3-ketodihydrosphingosine reductase
CH25H	cholesterol 25-hydroxylase
CYP11A1	cytochrome P450 family 11 subfamily A member 1
CYP17A1	cytochrome P450 family 17 subfamily A member 1
CYP19A1	cytochrome P450 family 19 subfamily A member 1
CYP1A1	cytochrome P450 family 1 subfamily A member 1
CYP1B1	cytochrome P450 family 1 subfamily B member 1
CYP21A2	cytochrome P450 family 21 subfamily A member 2
CYP27C1	cytochrome P450 family 27 subfamily C member 1
CYP2A6	cytochrome P450 family 2 subfamily A member 6
CYP2A7	cytochrome P450 family 2 subfamily A member 7
CYP2C8	cytochrome P450 family 2 subfamily C member 8
CYP2D6	cytochrome P450 family 2 subfamily D member 6
CYP2E1	cytochrome P450 family 2 subfamily E member 1
CYP2J2	cytochrome P450 family 2 subfamily J member 2
CYP2R1	cytochrome P450 family 2 subfamily R member 1
CYP2S1	cytochrome P450 family 2 subfamily S member 1
CYP2U1	cytochrome P450 family 2 subfamily U member 1
CYP2W1	cytochrome P450 family 2 subfamily W member 1
CYP39A1	cytochrome P450 family 39 subfamily A member 1
CYP3A4	cytochrome P450 family 3 subfamily A member 4
CYP3A43	cytochrome P450 family 3 subfamily A member 43
CYP3A5	cytochrome P450 family 3 subfamily A member 5
CYP46A1	cytochrome P450 family 46 subfamily A member 1
GGPS1	geranylgeranyl diphosphate synthase 1
HSD11B1	hydroxysteroid 11-beta dehydrogenase 1
HSD11B1L	hydroxysteroid 11-beta dehydrogenase 1 like
HSD11B2	hydroxysteroid 11-beta dehydrogenase 2
HSD17B1	hydroxysteroid 17-beta dehydrogenase 1
HSD17B10	hydroxysteroid 17-beta dehydrogenase 10
HSD17B11	hydroxysteroid 17-beta dehydrogenase 11
HSD17B12	hydroxysteroid 17-beta dehydrogenase 12
HSD17B13	hydroxysteroid 17-beta dehydrogenase 13
HSD17B14	hydroxysteroid 17-beta dehydrogenase 14
HSD17B3	hydroxysteroid 17-beta dehydrogenase 3
HSD17B4	hydroxysteroid 17-beta dehydrogenase 4
HSD17B6	hydroxysteroid 17-beta dehydrogenase 6
HSD17B8	hydroxysteroid 17-beta dehydrogenase 8
HSDL1	hydroxysteroid dehydrogenase like 1
HSDL2	hydroxysteroid dehydrogenase like 2
KL	klotho
KLB	klotho beta
LIPA	lipase A, lysosomal acid type
LIPE	lipase E, hormone sensitive type
SOAT1	sterol O-acyltransferase 1
SRD5A1	steroid 5 alpha-reductase 1
SRD5A2	steroid 5 alpha-reductase 2
SRD5A3	steroid 5 alpha-reductase 3
AGK	acylglycerol kinase
AGL	amylo-alpha-1, 6-glucosidase, 4-alpha-glucanotransferase
AMY2A	amylase, alpha 2A (pancreatic)
AMY2B	amylase, alpha 2B (pancreatic)
IDNK	IDNK, gluconokinase
CRYL1	crystallin lambda 1
FPGT	fucose-1-phosphate guanylyltransferase
GAA	glucosidase alpha, acid
GALK1	galactokinase 1
GALK2	galactokinase 2
GALM	galactose mutarotase
GFOD1	glucose-fructose oxidoreductase domain containing 1
GFOD2	glucose-fructose oxidoreductase domain containing 2
GLYCTK	glycerate kinase
GMDS	GDP-mannose 4,6-dehydratase
GMPPA	GDP-mannose pyrophosphorylase A
GMPPB	GDP-mannose pyrophosphorylase B
GRHPR	glyoxylate reductase/hydroxypyruvate reductase
H6PD	hexose-6-phosphate dehydrogenase/glucose 1-dehydrogenase
HYI	hydroxypyruvate isomerase (putative)
KHK	ketohexokinase
LCT	lactase
LCTL	lactase like
MGAM	maltase-glucoamylase
MPI	mannose phosphate isomerase
PMM1	phosphomannomutase 1
PMM2	phosphomannomutase 2
PYGB	phosphorylase, glycogen; brain
PYGL	phosphorylase, glycogen, liver
PYGM	phosphorylase, glycogen, muscle
RBKS	ribokinase
SIAE	sialic acid acetylesterase
SORD	sorbitol dehydrogenase
TREH	trehalase
DSE	dermatan sulfate epimerase
DSEL	dermatan sulfate epimerase-like
CHST15	carbohydrate (N-acetylgalactosamine 4-sulfate 6-O) sulfotransferase 15
MPST	mercaptopyruvate sulfurtransferase
PAPSS1	3'-phosphoadenosine 5'-phosphosulfate synthase 1
PAPSS2	3'-phosphoadenosine 5'-phosphosulfate synthase 2
SRXN1	sulfiredoxin 1
STS	steroid sulfatase (microsomal), isozyme S
SULT1A1	sulfotransferase family 1A member 1
SULT1A2	sulfotransferase family 1A member 2
SULT1A3	sulfotransferase family 1A member 3
SULT1A4	sulfotransferase family 1A member 4
SULT1B1	sulfotransferase family 1B member 1
SULT1C2	sulfotransferase family 1C member 2
SULT1C4	sulfotransferase family 1C member 4
SULT2B1	sulfotransferase family 2B member 1
SULT4A1	sulfotransferase family 4A member 1
TST	thiosulfate sulfurtransferase
ACMSD	aminocarboxymuconate semialdehyde decarboxylase
AFMID	arylformamidase
HAAO	3-hydroxyanthranilate 3,4-dioxygenase
IDO1	indoleamine 2,3-dioxygenase 1
INMT	indolethylamine N-methyltransferase
KMO	kynurenine 3-monooxygenase (kynurenine 3-hydroxylase)
KYNU	kynureninase
TDO2	tryptophan 2,3-dioxygenase
FAH	fumarylacetoacetate hydrolase
FAHD1	fumarylacetoacetate hydrolase domain containing 1
FAHD2A	fumarylacetoacetate hydrolase domain containing 2A
FAHD2B	fumarylacetoacetate hydrolase domain containing 2B
HGD	homogentisate 1,2-dioxygenase
HPD	4-hydroxyphenylpyruvate dioxygenase
HPDL	4-hydroxyphenylpyruvate dioxygenase like
PAH	phenylalanine hydroxylase
TAT	tyrosine aminotransferase
COQ10A	coenzyme Q10A
COQ10B	coenzyme Q10B
COQ2	coenzyme Q2, polyprenyltransferase
COQ3	coenzyme Q3, methyltransferase
COQ4	coenzyme Q4
COQ5	coenzyme Q5, methyltransferase
COQ6	coenzyme Q6, monooxygenase
COQ7	coenzyme Q7, hydroxylase
COQ9	coenzyme Q9
PDSS1	prenyl (decaprenyl) diphosphate synthase, subunit 1
PDSS2	prenyl (decaprenyl) diphosphate synthase, subunit 2
AGMAT	agmatinase
ARG1	arginase 1
ARG2	arginase 2
ASL	argininosuccinate lyase
ASS1	argininosuccinate synthase 1
CPS1	carbamoyl-phosphate synthase 1
OTC	ornithine carbamoyltransferase
BCO2	beta-carotene oxygenase 2
CYP26A1	cytochrome P450 family 26 subfamily A member 1
CYP26B1	cytochrome P450 family 26 subfamily B member 1
CYP26C1	cytochrome P450 family 26 subfamily C member 1
LRAT	lecithin retinol acyltransferase (phosphatidylcholine--retinol O-acyltransferase)
RDH10	retinol dehydrogenase 10 (all-trans)
RDH11	retinol dehydrogenase 11 (all-trans/9-cis/11-cis)
RDH12	retinol dehydrogenase 12 (all-trans/9-cis/11-cis)
RDH13	retinol dehydrogenase 13 (all-trans/9-cis)
RDH14	retinol dehydrogenase 14 (all-trans/9-cis/11-cis)
RDH16	retinol dehydrogenase 16 (all-trans)
RDH5	retinol dehydrogenase 5
RETSAT	retinol saturase
RPE65	retinal pigment epithelium specific protein 65
SDR16C5	short chain dehydrogenase/reductase family 16C, member 5
PDXK	pyridoxal (pyridoxine, vitamin B6) kinase
PDXP	pyridoxal phosphatase
PHOSPHO2	phosphatase, orphan 2
PNPO	pyridoxamine 5'-phosphate oxidase
DCXR	dicarbonyl and L-xylulose reductase
XYLB	xylulokinase homolog (H. influenzae)
